# Supplementary material for: Excited State Kinetics of Benzo[a]pyrene Is Affected by Oxygen and DNA
Source: Molecules. 2023 Jul 7;28(13):5269. doi: 10.3390/molecules28135269 (PMC10343676; doi:10.3390/molecules28135269)
Supplement: Supplementary file 1 [file molecules-28-05269-s001.zip]

Archive with 1 entries (1 files):
- molecules-2473551-supplementary.pdf
